# Supplementary material for: Correlation analysis of the impact of Clonorchis sinensis juvenile on gut microbiota and transcriptome in mice
Source: Microbiol Spectr. 2024 Dec 27;13(2):e01550-24. doi: 10.1128/spectrum.01550-24 (PMC11792474; doi:10.1128/spectrum.01550-24)
Supplement: Tables S1 — The correlation P value between gut microbiota and DEGs (7 d vs 0 d). [file spectrum.01550-24-s0002.xlsx]

## Sheet: correlation 
Table S1 The correlation between gut microbiota and DEGs of 7 d vs 0 d
Species name Gene name	s__unclassified_g__Bacteroides	s__Bacteroides_caecimuris	s__Bacteroides_sartorii	s__Bacteroides_stercorirosoris
Xdh	0.828571	0.115954	0.941124	0.676123
Gm3776	0.714286	-0.0579771	0.941124	0.676123
Tymp	0.0857143	0.115954	0.5161	0.135225
Ces2b	-0.885714	0.0289886	-0.880406	-0.845154
Gsta2	0.714286	-0.0579771	0.941124	0.676123
Gstm6	-0.257143	0.0289886	0.27323	-0.101419
Gsta5	0.6	-0.231908	0.941124	0.676123
Gsta1	0.485714	-0.40584	0.941124	0.676123
Gstm3	0.6	0.231908	0.880406	0.43948
Ces2g	0.428571	-0.0289886	0.698253	0.540899
Adcy8	-0.542857	0.318874	-0.941124	-0.676123
Cyp3a13	0.428571	-0.0289886	0.698253	0.540899
Ephx2	0.0857143	0.115954	0.5161	0.135225
Hsp90aa1	0.485714	-0.40584	0.941124	0.676123
Cyp2b10	0.428571	-0.0289886	0.698253	0.540899
Paqr5	-0.828571	0.115954	-0.880406	-0.845154
Nr1i3	0.428571	-0.0289886	0.698253	0.540899
Cyp1a1	0.0579771	0.0588235	0.338823	0.188648
Pgm2	0.314286	0.0289886	0.758971	0.371868
Eno1b	0.714286	-0.0579771	0.941124	0.676123
Aldob	0.485714	0.289886	0.758971	0.371868
Eno1	0.828571	0.115954	0.941124	0.676123
Pgk1	0.771429	0.0289886	0.941124	0.676123
Ldha	0.485714	-0.40584	0.941124	0.676123
G6pc	0.485714	0.289886	0.758971	0.371868
Pkm	0.542857	-0.318874	0.941124	0.676123
Oas3	0.657143	-0.376851	0.880406	0.845154
Irf7	0.657143	-0.376851	0.880406	0.845154
Hspa1b	0.371429	-0.376851	0.819689	0.507093
Eif2ak2	0.657143	-0.376851	0.880406	0.845154
Ddx58	0.542857	-0.318874	0.941124	0.676123
Oas2	0.657143	-0.376851	0.880406	0.845154
Stat2	0.828571	0.115954	0.941124	0.676123
Hspa8	0.485714	-0.40584	0.941124	0.676123
Hspa1a	0.2	-0.173931	0.758971	0.270449
Tlr4	-0.6	-0.463817	-0.758971	-0.371868
Odc1	0.542857	-0.318874	0.941124	0.676123
Arntl	0.714286	0.144943	0.819689	0.507093
Nr1d1	-0.771429	-0.0289886	-0.941124	-0.676123
Cry1	0.371429	-0.115954	0.880406	0.43948
Rorc	0.257143	-0.0579771	0.758971	0.371868
Npas2	0.6	0.463817	0.758971	0.371868
Atp7b	0.6	-0.231908	0.758971	0.777542
Rbp2	0.371429	-0.115954	0.880406	0.43948
Slc19a3	0.828571	-0.115954	0.880406	0.845154
Slc5a6	-0.828571	0.115954	-0.880406	-0.845154
Apoa4	0.314286	0.0289886	0.758971	0.371868
Suox	-0.657143	0.376851	-0.880406	-0.845154
Mpst	-0.657143	0.376851	-0.880406	-0.845154
Bpnt1	0.371429	-0.115954	0.880406	0.43948
Sec24d	0.371429	-0.115954	0.880406	0.43948
Hsph1	0.542857	-0.318874	0.941124	0.676123
Hspa4l	0.485714	-0.40584	0.941124	0.676123
Dnaja1	0.542857	-0.318874	0.941124	0.676123
Cd8b1	-0.885714	0.0289886	-0.880406	-0.845154
H2-T24	0.657143	-0.376851	0.880406	0.845154
Pfkfb3	0.428571	-0.0289886	0.698253	0.540899
Me3	-0.542857	0.318874	-0.941124	-0.676123
Fabp6	-0.542857	0.318874	-0.941124	-0.676123
Hmgcs2	-0.771429	-0.0289886	-0.941124	-0.676123
Fabp1	0.314286	0.0289886	0.758971	0.371868
Acsl5	0.485714	0.289886	0.758971	0.371868
Apoc3	0.0857143	0.115954	0.5161	0.135225
Ifit1	0.828571	-0.115954	0.880406	0.845154
Ifit1bl2	0.828571	-0.115954	0.880406	0.845154
Slc16a3	0.714286	-0.0579771	0.941124	0.676123
Sco2	0.314286	0.0289886	0.758971	0.371868
Slc2a2	0.428571	-0.0289886	0.698253	0.540899
Acot12	0.485714	0.289886	0.758971	0.371868
Dgat2	0.2	0.0579771	0.455383	0.304256
Mttp	0.371429	-0.115954	0.880406	0.43948
Casp6	0.542857	0.144943	0.880406	0.43948

## Sheet: P value
Table S1 The correlation P value between gut microbiota and DEGs (7 d vs 0 d)
Species name Gene name	s__unclassified_g__Bacteroides	s__Bacteroides_caecimuris	s__Bacteroides_sartorii	s__Bacteroides_stercorirosoris
Xdh	0.0415627	0.826848	0.00509754	0.140357
Gm3776	0.110787	0.913132	0.00509754	0.140357
Tymp	0.871743	0.826848	0.294584	0.798399
Ces2b	0.0188455	0.956529	0.0205987	0.0341094
Gsta2	0.110787	0.913132	0.00509754	0.140357
Gstm6	0.622787	0.956529	0.600355	0.848394
Gsta5	0.208	0.658374	0.00509754	0.140357
Gsta1	0.328723	0.424663	0.00509754	0.140357
Gstm3	0.208	0.658374	0.0205987	0.383221
Ces2g	0.396501	0.956529	0.122839	0.267778
Adcy8	0.265703	0.537901	0.00509754	0.140357
Cyp3a13	0.396501	0.956529	0.122839	0.267778
Ephx2	0.871743	0.826848	0.294584	0.798399
Hsp90aa1	0.328723	0.424663	0.00509754	0.140357
Cyp2b10	0.396501	0.956529	0.122839	0.267778
Paqr5	0.0415627	0.826848	0.0205987	0.0341094
Nr1i3	0.396501	0.956529	0.122839	0.267778
Cyp1a1	0.913132	0.911866	0.511215	0.720384
Pgm2	0.544093	0.956529	0.0801412	0.46791
Eno1b	0.110787	0.913132	0.00509754	0.140357
Aldob	0.328723	0.577352	0.0801412	0.46791
Eno1	0.0415627	0.826848	0.00509754	0.140357
Pgk1	0.0723965	0.956529	0.00509754	0.140357
Ldha	0.328723	0.424663	0.00509754	0.140357
G6pc	0.328723	0.577352	0.0801412	0.46791
Pkm	0.265703	0.537901	0.00509754	0.140357
Oas3	0.156175	0.461483	0.0205987	0.0341094
Irf7	0.156175	0.461483	0.0205987	0.0341094
Hspa1b	0.468478	0.461483	0.0458371	0.304559
Eif2ak2	0.156175	0.461483	0.0205987	0.0341094
Ddx58	0.265703	0.537901	0.00509754	0.140357
Oas2	0.156175	0.461483	0.0205987	0.0341094
Stat2	0.0415627	0.826848	0.00509754	0.140357
Hspa8	0.328723	0.424663	0.00509754	0.140357
Hspa1a	0.704	0.741734	0.0801412	0.604217
Tlr4	0.208	0.354164	0.0801412	0.46791
Odc1	0.265703	0.537901	0.00509754	0.140357
Arntl	0.110787	0.784108	0.0458371	0.304559
Nr1d1	0.0723965	0.956529	0.00509754	0.140357
Cry1	0.468478	0.826848	0.0205987	0.383221
Rorc	0.622787	0.913132	0.0801412	0.46791
Npas2	0.208	0.354164	0.0801412	0.46791
Atp7b	0.208	0.658374	0.0801412	0.0687269
Rbp2	0.468478	0.826848	0.0205987	0.383221
Slc19a3	0.0415627	0.826848	0.0205987	0.0341094
Slc5a6	0.0415627	0.826848	0.0205987	0.0341094
Apoa4	0.544093	0.956529	0.0801412	0.46791
Suox	0.156175	0.461483	0.0205987	0.0341094
Mpst	0.156175	0.461483	0.0205987	0.0341094
Bpnt1	0.468478	0.826848	0.0205987	0.383221
Sec24d	0.468478	0.826848	0.0205987	0.383221
Hsph1	0.265703	0.537901	0.00509754	0.140357
Hspa4l	0.328723	0.424663	0.00509754	0.140357
Dnaja1	0.265703	0.537901	0.00509754	0.140357
Cd8b1	0.0188455	0.956529	0.0205987	0.0341094
H2-T24	0.156175	0.461483	0.0205987	0.0341094
Pfkfb3	0.396501	0.956529	0.122839	0.267778
Me3	0.265703	0.537901	0.00509754	0.140357
Fabp6	0.265703	0.537901	0.00509754	0.140357
Hmgcs2	0.0723965	0.956529	0.00509754	0.140357
Fabp1	0.544093	0.956529	0.0801412	0.46791
Acsl5	0.328723	0.577352	0.0801412	0.46791
Apoc3	0.871743	0.826848	0.294584	0.798399
Ifit1	0.0415627	0.826848	0.0205987	0.0341094
Ifit1bl2	0.0415627	0.826848	0.0205987	0.0341094
Slc16a3	0.110787	0.913132	0.00509754	0.140357
Sco2	0.544093	0.956529	0.0801412	0.46791
Slc2a2	0.396501	0.956529	0.122839	0.267778
Acot12	0.328723	0.577352	0.0801412	0.46791
Dgat2	0.704	0.913132	0.364143	0.557699
Mttp	0.468478	0.826848	0.0205987	0.383221
Casp6	0.265703	0.784108	0.0205987	0.383221
